# Supplementary material for: Association between virtues and posttraumatic growth: preliminary evidence from a Chinese community sample after earthquakes
Source: PeerJ. 2015 Apr 7;3:e883. doi: 10.7717/peerj.883 (PMC4393816; doi:10.7717/peerj.883)
Supplement: Supplemental Information 1 [file peerj-03-883-s001.zip]

Archive with 1 entries (1 files):
- data.sav
